# Supplementary material for: CAP-LAMP2b–Modified Stem Cells’ Extracellular Vesicles Hybrid with CRISPR-Cas9 Targeting ADAMTS4 to Reverse IL-1β–Induced Aggrecan Loss in Chondrocytes
Source: Int J Mol Sci. 2025 Oct 9;26(19):9812. doi: 10.3390/ijms26199812 (PMC12525490; doi:10.3390/ijms26199812)
Supplement: Supplementary file 1 [file ijms-26-09812-s001.zip]

Archive with 1 entries (1 files):
- ijms-3862746-supplementary.pdf
